# Supplementary material for: Sex Differences in Baseline Characteristics and Long-Term Outcomes of Primary Glomerular Diseases: Insights from the TSN-GOLD Registry
Source: J Clin Med. 2026 May 22;15(11):4017. doi: 10.3390/jcm15114017 (PMC13257337; doi:10.3390/jcm15114017)
Supplement: Supplementary file 1 [file jcm-15-04017-s001.zip]

Archive with 1 entries (1 files):
- jcm-4226606-supplementary.pdf
